# Supplementary material for: Additive genetic effect of GCKR, G6PC2, and SLC30A8 variants on fasting glucose levels and risk of type 2 diabetes
Source: PLoS One. 2022 Jun 3;17(6):e0269378. doi: 10.1371/journal.pone.0269378 (PMC9165855; doi:10.1371/journal.pone.0269378)
Supplement: S1 Table — (XLSX) [file pone.0269378.s009.xlsx]

## Sheet: Sheet1
S1 Table: Study characteristics for discovery and replication studies
			Individuals with untreated type 2 diabetes
Stage	Study	N. of glucose study/T2D study	Variable *	Male	Female	Genotyping SNP Array	Imputation reference panels ^	N. of Genotyped SNPs ^^	N. of imputed and genotyped SNPs ^^^
Discovery	ARIC-European American	9,232/9,731	N (%)	4,344 (47.05)	4,888 (52.95)	Affymetrix Genome-wide Human SNP Array 6.0	1000 Genomes Phase 3	800099	7,896,808
			Age (years)	54.59 (5.64)	53.91 (5.67)
			BMI **	27.31 (3.89)	26.42 (5.33)
	(ARIC-EA)		FG ***	5.74 (0.98)	5.46 (0.82)
Replication	MESA-European American	2,204/2,314	N (%)	1,057 (47.96%)	1,147 (52.04%)	Affymetrix Genome-wide Human SNP Array 6.0	1000 Genomes Phase 3	616849	8,930,903
			Age (years)	62.80 (10.19)	62.54 (10.35)
			BMI **	28.06 (4.09)	27.64 (5.81)
	(MESA-EA)		FG ***	5.28 (1.45)	4.88 (0.88)
	Framingham Heart Study	2,007/2,061	N (%)	934 (46.54)	1073 (53.46)	Illumina HumanOmni5M Array	1000 Genomes Phase 3	2392810	9,771,898
			Age (years)	48.24 (9.35)	48.44 (9.47)
			BMI **	27.02 (3.58)	25.25 (5.02)
	(FHS)		FG ***	5.13 (0.39)	4.92 (0.52)
	China America Diabetes Mellitus	985/1,883	N (%)	497 (50.46)	488 (49.54)	Affymetrix Axiom® Exome Genotyping Array	1000 Genomes Phase 3	51955	416,400
			Age (years)	52.23 (9.64)	51.07 (8.80)
			BMI **	24.55 (2.98)	23.36 (2.81)
	(CADM)		FG ***	4.97 (0.57)	4.95 (0.51)
	MESA-Chinese	632/697	N (%)	318 (50.32)	314 (49.68)	Affymetrix Genome-wide Human SNP Array 6.0	1000 Genomes Phase 3	566133	7,770,415
			Age (years)	62.88 (10.29)	62.36 (10.57)
			BMI **	24.07 (3.17)	23.85 (3.49)
	(MESA-CHI)		FG ***	5.67 (1.76)	5.37 (1.41)
	MESA-Hispanic	1,080/1,290	N (%)	525 (48.61)	555 (51.39)	Affymetrix Genome-wide Human SNP Array 6.0	1000 Genomes Phase 3	702054	10,780,745
			Age (years)	61.23 (10.34)	61.74 (10.43)
			BMI **	28.78 (4.30)	30.10 (5.79)
	(MESA-HIS)		FG ***	5.93 (2.34)	5.65 (2.05)
	MESA-African American	1,206/1,407	N (%)	559 (46.35)	647 (53.65)	Affymetrix Genome-wide Human SNP Array 6.0	African Genome Resouces	708270	13,842,063
			Age ^	61.78 (10.32)	61.56 (10.09)
			BMI **	28.44 (4.64)	31.36 (6.54)
	(MESA-AA)		FG ***	5.31 (1.35)	5.11 (1.05)
	ARIC-African American	2,430/2,605	N (%)	933 (38.40)	1,497 (61.60)	Affymetrix Genome-wide Human SNP Array 6.0	African Genome Resouces	652798	15,473,888
			Age (years)	53.50 (5.90)	52.91 (5.70)
			BMI **	27.60 (4.62)	30.33 (6.41)
	(ARIC-AA)		FG ***	5.89 (1.76)	5.82 (1.78)
	Howard University Family Study	1,548/1,754	N (%)	613 (39.60)	935 (60.40)	Affymetrix Genome-wide Human SNP Array 6.0	African Genome Resouces	795814	14,466,611
			Age (years)	40.00 (15.89)	38.33 (16.29)
			BMI **	27.51 (7.36)	30.53 (8.75)
	(HUFS)		FG ***	4.78 (0.59)	4.61 (0.58)
	Africa America Diabetes Mellitus	2,211/4,378	N (%)	887 (40.12)	1,324 (59.88)	Affymetrix Axiom Genome-wide PanAFR Array; Illumina Multi-Ethnic Genotyping Arrays	African Genome Resouces	2,012,827; 849,545; 853,563; 878,540; 853,326 ^^^^	13,714,700
			Age (years)	48.31 (14.62)	46.77 (12.29)
			BMI **	24.21 (4.52)	27.63 (6.14)
	(AADM)		FG ***	4.84 (0.47)	4.76 (0.65)
* Age, body mass index, and glucose are presented as mean (standard error).
** Body Mass Index (kg/m²)
*** Fasting glucose (mmol/L)
^ Sanger imputation server (https://imputation.sanger.ac.uk)
^^ MAF ≥0.01; genotype call rate ≥0.95; per-individual missingness rate ≤0.05; HWE p-value >1e-6, autosomal
^^^ Info score > 0.7, MAF ≥0.01, autosomal
^^^^ Number of genotyped SNPs post-QC for the Affymetrix Axiom Genome-wide PanAFR Array and four successive versions of the Illumina Multi-Ethnic Genotyping Array, respectively
