# Supplementary material for: Additive genetic effect of GCKR, G6PC2, and SLC30A8 variants on fasting glucose levels and risk of type 2 diabetes
Source: PLoS One. 2022 Jun 3;17(6):e0269378. doi: 10.1371/journal.pone.0269378 (PMC9165855; doi:10.1371/journal.pone.0269378)
Supplement: S2 Table — (XLSX) [file pone.0269378.s010.xlsx]

## Sheet: TOP_SIG_GLU_EA
S2 Table: Genome-wide significant association results in the discovery analysis.
Chromosome	Position (bp)	SNP	Reference/Alternate Allele	Gene	Annotation	Alternate Allele Frequency	Beta	Standard Error	P-value	r2	Sequence change	Impact	Info Score*	Genotyped
2	27730940	rs1260326	T/C	GCKR	Nonsynonyous	0.40815	0.01134	0.001981	1.06e-08	0.00354	p.Leu446Pro/c.1337T>C	MODERATE	0.95523
2	27734972	rs6547692	G/A	GCKR	Intron	0.45992	0.01082	0.001965	3.76e-08	0.003275	c.*2534G>A	MODIFIER	0.976575
2	27741237	rs780094	T/C	GCKR	Intron	0.39677	0.01196	0.001993	2.03e-09	0.003888	c.1423-418T>C	MODIFIER	0.971696	Yes
2	27742603	rs780093	T/C	GCKR	Intron	0.39661	0.01175	0.001991	3.76e-09	0.003758	c.1572+799T>C	MODIFIER	0.969752
2	27744364	rs373060500	ATT/A	GCKR	Deletion	0.45185	0.0107	0.00195	4.21e-08	0.003252	c.1573-947_1573-946delTT	MODIFIER	0.981433
2	27748992	rs397872078	AT/A	GCKR	Intergenic	0.39823	0.01153	0.001989	6.97e-09	0.003629	c.*2687delT	MODIFIER	0.978767
2	169763148	rs560887	T/C	G6PC2	Intron	0.30264	0.01323	0.002005	4.39e-11	0.004696	c.441-26T>C	LOW	0.938869	Yes
2	169771859	2:169771859	T/C		Intergenic	0.37809	0.01047	0.001898	3.51e-08	0.00329	c.-25830A>G	MODIFIER	0.944585
2	169774071	2:169774071	C/A		Intergenic	0.35052	0.01176	0.001913	8.14e-10	0.004081	c.-28042G>T	MODIFIER	0.944799	Yes
2	169774646	2:169774646	C/T		Intergenic	0.35052	0.01176	0.001913	8.14e-10	0.004081	c.-28617G>A	MODIFIER	0.944799
2	169774959	2:169774959	A/G		Intergenic	0.35615	0.01213	0.001912	2.38e-10	0.00434	c.*5173T>C	MODIFIER	0.945175
2	169776121	2:169776121	T/A		Intergenic	0.35724	0.01197	0.001909	3.67e-10	0.004248	c.*4011A>T	MODIFIER	0.938201
2	169776139	2:169776139	T/A		Intergenic	0.37782	0.0119	0.001884	2.8e-10	0.004305	c.*3993A>T	MODIFIER	0.880509
2	169776140	2:169776140	T/A		Intergenic	0.36081	0.01156	0.001907	1.39e-09	0.003968	c.*3992A>T	MODIFIER	0.9179
2	169776360	2:169776360	G/T		Intergenic	0.35864	0.01173	0.001914	9.38e-10	0.004051	c.*3772C>A	MODIFIER	0.944214
2	169776746	2:169776746	T/C		Intergenic	0.35675	0.01165	0.001914	1.22e-09	0.003996	c.*3386A>G	MODIFIER	0.944133
2	169776914	2:169776914	T/C		Intergenic	0.35675	0.01165	0.001914	1.22e-09	0.003996	c.*3218A>G	MODIFIER	0.943997
2	169777056	2:169777056	AT/A		Intergenic	0.37289	0.01099	0.001894	6.76e-09	0.003635	c.*3075delA	MODIFIER	0.918891
2	169777595	2:169777595	C/T		Intergenic	0.3509	0.01141	0.001921	2.98e-09	0.003808	c.*2537G>A	MODIFIER	0.946405
2	169782149	2:169782149	A/G	ABCB11	Intron	0.35312	0.01122	0.001916	4.88e-09	0.003704	c.3619-836T>C	MODIFIER	0.958499
2	169782353	2:169782353	A/C	ABCB11	Intron	0.35209	0.01118	0.001916	5.63e-09	0.003674	c.3619-1040T>G	MODIFIER	0.960148
2	169782869	2:169782869	T/C	ABCB11	Intron	0.34846	0.01099	0.001922	1.1e-08	0.003533	c.3618+797A>G	MODIFIER	0.966257
2	169782880	2:169782880	A/T	ABCB11	Intron	0.35312	0.01122	0.001916	4.88e-09	0.003704	c.3618+786T>A	MODIFIER	0.958499
2	169783039	2:169783039	G/T	ABCB11	Intron	0.35328	0.01121	0.001915	5.07e-09	0.003696	c.3618+627C>A	MODIFIER	0.957704
2	169783209	2:169783209	A/G	ABCB11	Intron	0.35312	0.01122	0.001916	4.88e-09	0.003704	c.3618+457T>C	MODIFIER	0.958499
2	169789306	2:169789306	T/C	ABCB11	Intron	0.34949	0.0109	0.001916	1.33e-08	0.003493	c.3057-263A>G	MODIFIER	0.993921
2	169790258	2:169790258	T/TTTTTG	ABCB11	Insertion	0.35567	0.0111	0.001907	6.18e-09	0.003654	c.3057-1220_3057-1216dupCAAAA	MODIFIER	0.988001
2	169791438	2:169791438	A/G	ABCB11	Intron	0.35155	0.01171	0.001927	1.28e-09	0.003985	c.3056+256T>C	MODIFIER	1	Yes
2	169801488	rs853789	A/G	ABCB11	Intron	0.35984	0.01163	0.00188	6.47e-10	0.004129	c.2344-17T>C	MODIFIER	1	Yes
2	169802252	rs853787	G/T	ABCB11	Intron	0.34971	0.01167	0.001945	2.03e-09	0.003888	c.2344-781C>A	MODIFIER	0.984328
2	169812217	rs853777	T/C	ABCB11	Intron	0.35079	0.01196	0.00195	8.97e-10	0.00406	c.2343+2257A>G	MODIFIER	0.951642
2	174514925	rs148886365	G/A		Intergenic	0.01018	0.04859	0.008867	4.37e-08	0.003244			0.784391
8	118184783	rs13266634	C/T	SLC30A8	Nonsynonyous	0.31591	-0.01197	0.001915	4.28e-10	0.004216	p.Arg325Trp/c.973C>T	MODERATE	0.91888
8	118185025	rs3802177	G/A	SLC30A8	UTR	0.31618	-0.01199	0.001913	3.82e-10	0.00424	c.*105G>A	MODIFIER	0.921109
8	118185733	rs11558471	A/G	SLC30A8	UTR	0.32344	-0.01164	0.001894	8.35e-10	0.004075	c.*813A>G	MODIFIER	0.917355
8	118191475	rs35859536	C/T		Intergenic	0.32024	-0.0114	0.001904	2.21e-09	0.00387	c.*6555C>T	MODIFIER	0.93854
8	118204020	rs9650069	C/T		Intergenic	0.31174	-0.01173	0.001921	1.05e-09	0.004026	n.118204020C>T	MODIFIER	0.958934
8	118209284	rs185166635	C/A		Intergenic	0.31299	-0.01198	0.001917	4.34e-10	0.004213	n.118209284C>A	MODIFIER	0.957747
8	118217915	rs4300038	G/A		Intergenic	0.31142	-0.012	0.001922	4.48e-10	0.004206	n.118217915G>A	MODIFIER	0.938716
8	118220270	rs11774700	T/C		Intergenic	0.31006	-0.01159	0.001924	1.79e-09	0.003914	n.118220270T>C	MODIFIER	0.886144
* Quality of imputation score
