# Supplementary material for: Additive genetic effect of GCKR, G6PC2, and SLC30A8 variants on fasting glucose levels and risk of type 2 diabetes
Source: PLoS One. 2022 Jun 3;17(6):e0269378. doi: 10.1371/journal.pone.0269378 (PMC9165855; doi:10.1371/journal.pone.0269378)
Supplement: S3 Table — (XLSX) [file pone.0269378.s011.xlsx]

## Sheet: Sheet1
S3 Table: Trans-ethnic replication analysis results.
										Meta-analysis by Ethnicity
Study	Abbreviation	Ethnicity	Reference/Alternate Allele	N	Alternate Allele Frequency	Beta	Standard Error	P-value	Heterogeneity (Q)	Beta	Z-score	P-value	Heterogeneity (Q)
rs1260326 (GCKR)
MESA-European American	MESA-EA	European	C/T	2204	0.4408	-0.0085	0.004	0.0348		-0.0098	-4.08	4.5e-05	0.6892
Framingham Heart Study	FHS	European	C/T	2007	0.4489	-0.0105	0.003	0.0004
Chinese America Diabetes Mellitus	CADM	Chinese	C/T	985	0.4574	-0.009	0.0051	0.075		-0.0119	-2.66	0.0078	0.2461
MESA-Chinese	MESA-CHI	Chinese	C/T	632	0.4826	-0.0212	0.0092	0.0207
MESA-Hispanic	MESA-HIS	Latinos	C/T	1080	0.3352	-0.0164	0.0072	0.0227
MESA-African American	MESA-AA	African	C/T	1206	0.1513	-0.0053	0.0094	0.577		-0.0053	-1.84	0.0063	0.5995
ARIC-African American	ARIC-AA	African	C/T	2430	0.1451	-0.0057	0.004	0.156
Howard University Family Study	HUFS	African	C/T	1548	0.1402	-0.0109	0.0065	0.0953
Africa America Diabetes Mellitus	AADM	African	C/T	2211	0.1027	0.002	0.0069	0.767
Meta - Analysis	Meta		C/T	14303	0.2775	-0.009	0.0017	6.19e-08	0.5867
rs560887 (G6PC2)
MESA-European American	MESA-EA	European	C/T	2204	0.2779	-0.0217	0.0045	1.25e-06		-0.0164	-6.28	3.38e-10	0.1474
Framingham Heart Study	FHS	European	C/T	2007	0.2965	-0.0137	0.0032	1.68e-05
Chinese America Diabetes Mellitus	CADM	Chinese	C/T	985	0.0315	0.0169	0.0144	0.241		0.0203	1.61	0.11	0.6135
MESA-Chinese	MESA-CHI	Chinese	C/T	632	0.0285	0.0324	0.0271	0.232
MESA-Hispanic	MESA-HIS	Latinos	C/T	1080	0.1366	-0.0017	0.0099	0.863
MESA-African American	MESA-AA	African	C/T	1206	0.0734	0.0068	0.0124	0.583		-0.0075	-1.57	0.116	0.5919
ARIC-African American	ARIC-AA	African	C/T	2430	0.0527	-0.0078	0.0065	0.225
Howard University Family Study	HUFS	African	C/T	1548	0.0588	-0.0136	0.0097	0.16
Africa America Diabetes Mellitus	AADM	African	C/T	2211	0.0129	-0.0156	0.0191	0.414
Meta - Analysis	Meta		C/T	14303	0.1217	-0.0127	0.0022	5.48e-09	0.0518
rs13266634 (SLC30A8)
MESA-European American	MESA-EA	European	C/T	2204	0.3013	-0.0058	0.0043	0.177		-0.0057	-1.06	0.291	0.3705
Framingham Heart Study	FHS	European	C/T	2007	0.288	-0.001	0.0032	0.754
Chinese America Diabetes Mellitus	CADM	Chinese	C/T	985	0.431	-0.0032	0.0052	0.541		-0.0047	-1.04	0.299	0.5703
MESA-Chinese	MESA-CHI	Chinese	C/T	632	0.4652	-0.0091	0.009	0.315
MESA-Hispanic	MESA-HIS	Latinos	C/T	1080	0.2412	-0.0168	0.008	0.0362
MESA-African American	MESA-AA	African	C/T	1206	0.0929	-0.0236	0.0117	0.0447		-0.0102	-2.79	0.0053	0.5191
ARIC-African American	ARIC-AA	African	C/T	2430	0.0899	-0.0061	0.0049	0.212
Howard University Family Study	HUFS	African	C/T	1548	0.1001	-0.014	0.0076	0.0664
Africa America Diabetes Mellitus	AADM	African	C/T	2211	0.0409	-0.0109	0.0107	0.31
Meta - Analysis	Meta		C/T	14303	0.1956	-0.0057	0.0019	0.00202	0.4111
