# Supplementary material for: Additive genetic effect of GCKR, G6PC2, and SLC30A8 variants on fasting glucose levels and risk of type 2 diabetes
Source: PLoS One. 2022 Jun 3;17(6):e0269378. doi: 10.1371/journal.pone.0269378 (PMC9165855; doi:10.1371/journal.pone.0269378)
Supplement: S4 Table — (XLSX) [file pone.0269378.s012.xlsx]

## Sheet: R_GLU.single.q.emmax.epacts
S4 Table: Genome-wide suggestive association results.
				Discovery Study *					Replication Study
Chromosome	Position (bp)	MARKER ID	rsID	N	Minor Allele Frequency	Beta	Standard Error	P-value	Beta	Standard Error	P-value	Direction **
3	60697870	3:60697870_G/C_Intron:FHIT	rs13097091	9232	0.01695	0.0349	0.006713	2.05e-07	0.0017	0.0058	0.7706	--?++-?--
11	92668826	11:92668826_C/T_Intergenic	rs3847554	9232	0.42656	0.009864	0.00185	9.88e-08	-0.0052	0.0018	0.003941	++--+-+--
11	92669412	11:92669412_A/T_Intergenic	rs6483204	9232	0.42781	0.009744	0.00185	1.43e-07	0.0053	0.0018	0.00357	--++-+-++
11	92672801	11:92672801_G/A_Intergenic	rs2895443	9232	0.40544	0.009541	0.00187	3.42e-07	-0.0061	0.0017	0.0004865	-+--+----
11	92677344	11:92677344_A/AC_Intergenic	rs1591892002	9232	0.37262	0.009959	0.001908	1.83e-07	0.0041	0.0026	0.1128	--??-++++
11	92692546	11:92692546_C/T_Intergenic	rs7948632	9232	0.40018	0.009459	0.001877	4.78e-07	-0.0051	0.0018	0.004086	++--+----
11	92692557	11:92692557_C/T_Intergenic	rs7948640	9232	0.39981	0.009533	0.001878	3.91e-07	-0.0051	0.0018	0.004003	++--+----
* ARIC-EA study
** The direction (the sign of the effects) is in the order AADM, ARIC-AA, CADM, FHS, HUFS, MESA-AA, MESA-CHI, MESA-HIS, and MESA-EA.
