# Supplementary material for: Additive genetic effect of GCKR, G6PC2, and SLC30A8 variants on fasting glucose levels and risk of type 2 diabetes
Source: PLoS One. 2022 Jun 3;17(6):e0269378. doi: 10.1371/journal.pone.0269378 (PMC9165855; doi:10.1371/journal.pone.0269378)
Supplement: S5 Table — (XLSX) [file pone.0269378.s013.xlsx]

## Sheet: Sheet1
Dependent	indepdents	DF	Parameter Estimate	Standard Error	t Value	Pr > |t|	VIF
Rlogglu	Intercept	1	0.024165	0.00368	6.57	5.293e-11	0
Rlogglu	rs1260326	1	-0.013417	0.0034	-3.95	7.895e-05	3.56472
Rlogglu	rs560887	1	-0.013515	0.00413	-3.28	0.001059	4.54487
Rlogglu	rs13266634	1	-0.010775	0.00402	-2.68	0.007415	4.5316
Rlogglu	rs1260326 * rs560887	1	0.005815	0.0038	1.53	0.1257	6.00229
Rlogglu	rs1260326 * rs13266634	1	0.00153	0.0037	0.41	0.6795	6.10904
Rlogglu	rs560887 * rs13266634	1	0.000673	0.00452	0.15	0.8816	6.63528
Rlogglu	rs1260326 * rs560887 * rs13266634	1	-0.006952	0.00422	-1.65	0.09982	7.07876

## Sheet: Sheet2
S5 Table: Parameter estimation in backward selection
Step	Parameter	Intercept	A ^	B ^	C ^	B×C	A×C	A×B	A×B×C	Removed
0	Beta	0.02456	-0.01356	-0.01384	-0.01126	0.0009488	0.00173	0.00589	-0.00703	A×B×C
	Standard Error	0.00368	0.0034	0.00413	0.00403	0.00452	0.00371	0.0038	0.00423
	P-value	<.0001	<.0001	0.0008	0.0052	0.8337	0.641	0.1207	0.0961
1	Beta	0.02237	-0.01093	-0.01026	-0.00778	-0.00479	-0.00248	0.0016		A×B
	Standard Error	0.00344	0.00301	0.00353	0.00344	0.00292	0.00271	0.0016
	P-value	<.0001	0.0003	0.0036	0.0237	0.1009	0.3615	0.5664
2	Beta	0.02155	-0.00995	-0.00894	-0.00775	-0.00483	-0.0025			A×C
	Standard Error	0.00312	0.00247	0.00266	0.00344	0.00292	0.00271
	P-value	<.0001	<.0001	0.0008	0.0243	0.0985	0.3556
3	Beta	0.02283	-0.01151	-0.00894	-0.00983	-0.00479				B×C
	Standard Error	0.0028	0.0018	0.00266	0.0026	0.00292
	P-value	<.0001	<.0001	0.0008	0.0002	0.1012
4	Beta	0.02465	-0.01147	-0.01194	-0.01276
	Standard Error	0.00257	0.0018	0.00194	0.00189
	P-value	<.0001	<.0001	<.0001	<.0001
^ A: rs1260326; B: rs560887; C: rs13266634
