# Supplementary material for: Additive genetic effect of GCKR, G6PC2, and SLC30A8 variants on fasting glucose levels and risk of type 2 diabetes
Source: PLoS One. 2022 Jun 3;17(6):e0269378. doi: 10.1371/journal.pone.0269378 (PMC9165855; doi:10.1371/journal.pone.0269378)
Supplement: S6 Table — (XLSX) [file pone.0269378.s014.xlsx]

## Sheet: Sheet1
S6 Table: GTEx expression QTL data
Gencode ID	Gene Symbol	Variant ID	SNP ID	P-value	Normalized Effect Size	Tissue
ENSG00000152254.10	G6PC2	chr2_168906638_T_C_b38	rs560887	1.9e-22	-0.58	Adipose - Subcutaneous
ENSG00000152254.10	G6PC2	chr2_168906638_T_C_b38	rs560887	4.5e-21	-0.52	Skin - Sun Exposed (Lower leg)
ENSG00000152254.10	G6PC2	chr2_168906638_T_C_b38	rs560887	7e-16	-0.45	Nerve - Tibial
ENSG00000152254.10	G6PC2	chr2_168906638_T_C_b38	rs560887	5.4e-14	-0.41	Skin - Not Sun Exposed (Suprapubic)
ENSG00000152254.10	G6PC2	chr2_168906638_T_C_b38	rs560887	9.1e-14	-0.5	Adipose - Visceral (Omentum)
ENSG00000152254.10	G6PC2	chr2_168906638_T_C_b38	rs560887	5.7e-13	-0.42	Thyroid
ENSG00000152254.10	G6PC2	chr2_168906638_T_C_b38	rs560887	4.2e-12	-0.44	Lung
ENSG00000152254.10	G6PC2	chr2_168906638_T_C_b38	rs560887	5.9e-12	-0.54	Stomach
ENSG00000163072.15	NOSTRIN	chr2_168906638_T_C_b38	rs560887	1.3e-11	0.38	Testis
ENSG00000152254.10	G6PC2	chr2_168906638_T_C_b38	rs560887	5.7e-09	-0.45	Breast - Mammary Tissue
ENSG00000152254.10	G6PC2	chr2_168906638_T_C_b38	rs560887	3.9e-07	-0.36	Colon - Sigmoid
ENSG00000152254.10	G6PC2	chr2_168906638_T_C_b38	rs560887	6.1e-07	-0.36	Colon - Transverse
ENSG00000152254.10	G6PC2	chr2_168906638_T_C_b38	rs560887	1.8e-05	-0.5	Minor Salivary Gland
ENSG00000152254.10	G6PC2	chr2_168901031_G_A_b38	rs573225	8.8e-21	-0.5	Skin - Sun Exposed (Lower leg)
ENSG00000152254.10	G6PC2	chr2_168901031_G_A_b38	rs573225	5e-20	-0.53	Adipose - Subcutaneous
ENSG00000152254.10	G6PC2	chr2_168901031_G_A_b38	rs573225	4.7e-17	-0.46	Nerve - Tibial
ENSG00000152254.10	G6PC2	chr2_168901031_G_A_b38	rs573225	3.5e-13	-0.46	Adipose - Visceral (Omentum)
ENSG00000152254.10	G6PC2	chr2_168901031_G_A_b38	rs573225	4.1e-13	-0.44	Lung
ENSG00000152254.10	G6PC2	chr2_168901031_G_A_b38	rs573225	3.1e-12	-0.37	Skin - Not Sun Exposed (Suprapubic)
ENSG00000152254.10	G6PC2	chr2_168901031_G_A_b38	rs573225	4.3e-12	-0.5	Stomach
ENSG00000152254.10	G6PC2	chr2_168901031_G_A_b38	rs573225	1.7e-11	-0.38	Thyroid
ENSG00000163072.15	NOSTRIN	chr2_168901031_G_A_b38	rs573225	9.6e-09	0.32	Testis
ENSG00000152254.10	G6PC2	chr2_168901031_G_A_b38	rs573225	7.3e-08	-0.37	Colon - Sigmoid
ENSG00000152254.10	G6PC2	chr2_168901031_G_A_b38	rs573225	8.7e-08	-0.36	Colon - Transverse
ENSG00000152254.10	G6PC2	chr2_168901031_G_A_b38	rs573225	2e-07	-0.39	Breast - Mammary Tissue
