# Supplementary material for: Additive genetic effect of GCKR, G6PC2, and SLC30A8 variants on fasting glucose levels and risk of type 2 diabetes
Source: PLoS One. 2022 Jun 3;17(6):e0269378. doi: 10.1371/journal.pone.0269378 (PMC9165855; doi:10.1371/journal.pone.0269378)
Supplement: S7 Table — (XLSX) [file pone.0269378.s015.xlsx]

## Sheet: Sheet1
S7 Table: GTEx splicing QTL data
Gencode ID	Gene Symbol	Variant ID	SNP ID	Phenotype ID	Intron ID	P-value	Normalized Effect Size	Tissue
ENSG00000163072.15	NOSTRIN	chr2_168906638_T_C_b38	rs560887	chr2:168862049:168864834:clu_50315:ENSG00000163072.15	168862049:168864834:clu_50315	1.4e-24	0.6	Adipose - Subcutaneous
ENSG00000163072.15	NOSTRIN	chr2_168906638_T_C_b38	rs560887	chr2:168862049:168864834:clu_51519:ENSG00000163072.15	168862049:168864834:clu_51519	4.9e-16	0.5	Skin - Sun Exposed (Lower leg)
ENSG00000163072.15	NOSTRIN	chr2_168906638_T_C_b38	rs560887	chr2:168862049:168864834:clu_51927:ENSG00000163072.15	168862049:168864834:clu_51927	1.8e-14	0.44	Nerve - Tibial
ENSG00000163072.15	NOSTRIN	chr2_168906638_T_C_b38	rs560887	chr2:168862049:168864834:clu_53182:ENSG00000163072.15	168862049:168864834:clu_53182	1.8e-13	0.36	Lung
ENSG00000163072.15	NOSTRIN	chr2_168906638_T_C_b38	rs560887	chr2:168862049:168864834:clu_50283:ENSG00000163072.15	168862049:168864834:clu_50283	2.1e-13	0.47	Skin - Not Sun Exposed (Suprapubic)
ENSG00000163072.15	NOSTRIN	chr2_168906638_T_C_b38	rs560887	chr2:168862049:168864834:clu_50965:ENSG00000163072.15	168862049:168864834:clu_50965	2.2e-13	0.54	Breast - Mammary Tissue
ENSG00000163072.15	NOSTRIN	chr2_168906638_T_C_b38	rs560887	chr2:168862049:168863377:clu_90573:ENSG00000163072.15	168862049:168863377:clu_90573	2.8e-13	-0.64	Testis
ENSG00000163072.15	NOSTRIN	chr2_168906638_T_C_b38	rs560887	chr2:168862049:168864834:clu_53652:ENSG00000163072.15	168862049:168864834:clu_53652	3.3e-12	0.37	Thyroid
ENSG00000163072.15	NOSTRIN	chr2_168906638_T_C_b38	rs560887	chr2:168862049:168864834:clu_44686:ENSG00000163072.15	168862049:168864834:clu_44686	1.6e-10	0.36	Muscle - Skeletal
ENSG00000163072.15	NOSTRIN	chr2_168906638_T_C_b38	rs560887	chr2:168862049:168864834:clu_46197:ENSG00000163072.15	168862049:168864834:clu_46197	4.5e-10	0.4	Esophagus - Muscularis
ENSG00000163072.15	NOSTRIN	chr2_168906638_T_C_b38	rs560887	chr2:168862049:168864834:clu_44943:ENSG00000163072.15	168862049:168864834:clu_44943	2.1e-09	0.49	Stomach
ENSG00000163072.15	NOSTRIN	chr2_168906638_T_C_b38	rs560887	chr2:168862049:168864834:clu_44943:ENSG00000163072.15	168862049:168864834:clu_44943	2.1e-09	0.49	Stomach
ENSG00000163072.15	NOSTRIN	chr2_168906638_T_C_b38	rs560887	chr2:168862049:168864834:clu_45081:ENSG00000163072.15	168862049:168864834:clu_45081	6.4e-09	0.47	Colon - Sigmoid
ENSG00000163072.15	NOSTRIN	chr2_168906638_T_C_b38	rs560887	chr2:168862049:168864834:clu_49030:ENSG00000163072.15	168862049:168864834:clu_49030	6.7e-09	0.31	Adipose - Visceral (Omentum)
ENSG00000163072.15	NOSTRIN	chr2_168906638_T_C_b38	rs560887	chr2:168862049:168864834:clu_46558:ENSG00000163072.15	168862049:168864834:clu_46558	1.4e-08	0.37	Esophagus - Mucosa
ENSG00000163072.15	NOSTRIN	chr2_168906638_T_C_b38	rs560887	chr2:168862049:168864834:clu_46337:ENSG00000163072.15	168862049:168864834:clu_46337	3.5e-08	0.34	Artery - Tibial
ENSG00000163072.15	NOSTRIN	chr2_168906638_T_C_b38	rs560887	chr2:168862049:168864834:clu_39793:ENSG00000163072.15	168862049:168864834:clu_39793	2.9e-07	0.45	Adrenal Gland
ENSG00000163072.15	NOSTRIN	chr2_168906638_T_C_b38	rs560887	chr2:168862049:168864834:clu_40064:ENSG00000163072.15	168862049:168864834:clu_40064	1.8e-06	0.37	Pancreas
ENSG00000163072.15	NOSTRIN	chr2_168906638_T_C_b38	rs560887	chr2:168862049:168864834:clu_40064:ENSG00000163072.15	168862049:168864834:clu_40064	1.8e-06	0.37	Pancreas
ENSG00000163072.15	NOSTRIN	chr2_168906638_T_C_b38	rs560887	chr2:168862049:168864834:clu_43041:ENSG00000163072.15	168862049:168864834:clu_43041	2e-06	0.48	Spleen
ENSG00000163072.15	NOSTRIN	chr2_168901031_G_A_b38	rs573225	chr2:168862049:168864834:clu_50315:ENSG00000163072.15	168862049:168864834:clu_50315	1.3e-21	0.55	Adipose - Subcutaneous
ENSG00000163072.15	NOSTRIN	chr2_168901031_G_A_b38	rs573225	chr2:168862049:168864834:clu_51927:ENSG00000163072.15	168862049:168864834:clu_51927	5.1e-14	0.42	Nerve - Tibial
ENSG00000163072.15	NOSTRIN	chr2_168901031_G_A_b38	rs573225	chr2:168862049:168864834:clu_51519:ENSG00000163072.15	168862049:168864834:clu_51519	5.7e-14	0.45	Skin - Sun Exposed (Lower leg)
ENSG00000163072.15	NOSTRIN	chr2_168901031_G_A_b38	rs573225	chr2:168862049:168864834:clu_53182:ENSG00000163072.15	168862049:168864834:clu_53182	1.2e-12	0.34	Lung
ENSG00000163072.15	NOSTRIN	chr2_168901031_G_A_b38	rs573225	chr2:168862049:168863377:clu_90573:ENSG00000163072.15	168862049:168863377:clu_90573	3.1e-12	-0.58	Testis
ENSG00000163072.15	NOSTRIN	chr2_168901031_G_A_b38	rs573225	chr2:168862049:168864834:clu_50283:ENSG00000163072.15	168862049:168864834:clu_50283	1.1e-11	0.42	Skin - Not Sun Exposed (Suprapubic)
ENSG00000163072.15	NOSTRIN	chr2_168901031_G_A_b38	rs573225	chr2:168862049:168864834:clu_53652:ENSG00000163072.15	168862049:168864834:clu_53652	6.9e-11	0.34	Thyroid
ENSG00000163072.15	NOSTRIN	chr2_168901031_G_A_b38	rs573225	chr2:168862049:168864834:clu_50965:ENSG00000163072.15	168862049:168864834:clu_50965	1.2e-10	0.47	Breast - Mammary Tissue
ENSG00000163072.15	NOSTRIN	chr2_168901031_G_A_b38	rs573225	chr2:168862049:168864834:clu_46197:ENSG00000163072.15	168862049:168864834:clu_46197	2.6e-09	0.37	Esophagus - Muscularis
ENSG00000163072.15	NOSTRIN	chr2_168901031_G_A_b38	rs573225	chr2:168862049:168864834:clu_44686:ENSG00000163072.15	168862049:168864834:clu_44686	2.9e-09	0.32	Muscle - Skeletal
ENSG00000163072.15	NOSTRIN	chr2_168901031_G_A_b38	rs573225	chr2:168862049:168864834:clu_44943:ENSG00000163072.15	168862049:168864834:clu_44943	3e-09	0.45	Stomach
ENSG00000163072.15	NOSTRIN	chr2_168901031_G_A_b38	rs573225	chr2:168862049:168864834:clu_44943:ENSG00000163072.15	168862049:168864834:clu_44943	3e-09	0.45	Stomach
ENSG00000163072.15	NOSTRIN	chr2_168901031_G_A_b38	rs573225	chr2:168862049:168864834:clu_45081:ENSG00000163072.15	168862049:168864834:clu_45081	7.8e-08	0.41	Colon - Sigmoid
ENSG00000163072.15	NOSTRIN	chr2_168901031_G_A_b38	rs573225	chr2:168862049:168864834:clu_49030:ENSG00000163072.15	168862049:168864834:clu_49030	9.7e-08	0.27	Adipose - Visceral (Omentum)
ENSG00000163072.15	NOSTRIN	chr2_168901031_G_A_b38	rs573225	chr2:168862049:168864834:clu_46337:ENSG00000163072.15	168862049:168864834:clu_46337	6.1e-07	0.3	Artery - Tibial
ENSG00000163072.15	NOSTRIN	chr2_168901031_G_A_b38	rs573225	chr2:168862049:168864834:clu_46558:ENSG00000163072.15	168862049:168864834:clu_46558	1.2e-06	0.31	Esophagus - Mucosa
ENSG00000163072.15	NOSTRIN	chr2_168901031_G_A_b38	rs573225	chr2:168862049:168864834:clu_39793:ENSG00000163072.15	168862049:168864834:clu_39793	1.2e-06	0.4	Adrenal Gland
ENSG00000163072.15	NOSTRIN	chr2_168901031_G_A_b38	rs573225	chr2:168862049:168864834:clu_43041:ENSG00000163072.15	168862049:168864834:clu_43041	2.7e-06	0.44	Spleen
